# Supplementary material for: Chemical and toxicological assessment of leachates from UV-degraded plastic materials using in-vitro bioassays
Source: PeerJ. 2023 Apr 11;11:e15192. doi: 10.7717/peerj.15192 (PMC10103695; doi:10.7717/peerj.15192)
Supplement: Supplemental Information 2 [file peerj-11-15192-s002.xlsx]

## Sheet: Tabelle1
			Mean EEQ (ng/L) - blank	SD	result Statistics
		Blank a	0.159167	0.138894
	T2	PP-H	0.226667	0.453333
		PP-C	0.0155556	0.026943
		PET-A	0.115833	0.154617
		PET-R	0.108333	0.137531
		PS-GP	0.19	0.168721
		PS-HI	0.349167	0.191202
		LDPE	0.0708333	0.102175
		LDPE-R	0.0758333	0.0876599
		PVC-A	0.626667	0.08544	**
		PVC-R	0	0
		Bio-PBS	0	0
		SB	0.291737	0.0867669
		Blank 1	0.0122222	0.0211695
	T1	PP-H	0	0
		PP-C	0	0
		PET-A	0.0222222	0.03849
		PET-R	0.0122222	0.0211695
		PS-GP	0	0
		PS-HI	0.158889	0.275204
		LDPE	0	0
		LDPE-R	0.0422222	0.073131
		PVC-A	0.294444	0.367761
		PVC-R	0.583333	0.0981495	***
		Bio-PBS	0	0
		SB	0.148218	0.123757
		Blank 3	0.0322222	0.0558105
	T3	PP-H	0.0988889	0.171281
		PP-C	0	0
		PET-A	0.0122222	0.0211695
		PET-R	0.0188889	0.0327165
		PS-GP	0.0122222	0.0211695
		PS-HI	0.0155556	0.026943
		LDPE	0.0611111	0.0634502
		LDPE-R	0.258333	0.499047
		PVC-A	0.44	0.343123
		PVC-R	0.107778	0.140489
		Bio-PBS	0.0541667	0.108333
		SB	0.141022	0.109916
		Blank 4	0	0
	T4	PP-H	0	0
		PP-C	0.0722222	0.125093
		PET-A	0	0
		PET-R	0.0388889	0.0673575
		PS-GP	0.0188889	0.0327165
		PS-HI	0	0
		LDPE	0.226667	0.453333
		LDPE-R	0.0844444	0.108389
		PVC-A	0.231111	0.244252
		PVC-R	0.137778	0.125845
		Bio-PBS	0.109167	0.218333
		SB	0.804006	0.219989	***
